# Supplementary material for: Green synthesis of silver nanoparticles from Bacillus subtilis-mediated feather hydrolysate: antimicrobial, larvicidal against culex pipiens, and anticancer activities
Source: Bioresour Bioprocess. 2025 Oct 17;12(1):116. doi: 10.1186/s40643-025-00952-y (PMC12534213; doi:10.1186/s40643-025-00952-y)
Supplement: Supplementary file 1 — Supplementary Material 1 [file 40643_2025_952_MOESM1_ESM.xlsx]

## Sheet: Sheet1
10	3544.44
10.015	3888.89
10.03	3755.56
10.045	3533.33
10.06	3766.67
10.075	3811.11
10.09	3733.33
10.105	3900
10.12	3722.22
10.135	3688.89
10.15	3633.33
10.165	3633.33
10.18	4155.56
10.195	3722.22
10.21	3777.78
10.225	3900
10.24	3800
10.255	3822.22
10.27	3933.33
10.285	3900
10.3	4000
10.315	3900
10.33	3600
10.345	3944.44
10.36	3922.22
10.375	3788.89
10.39	3777.78
10.405	3800
10.42	3855.56
10.435	3766.67
10.45	3788.89
10.465	3833.33
10.48	3800
10.495	3844.44
10.51	3944.44
10.525	3688.89
10.54	3766.67
10.555	3655.56
10.57	3877.78
10.585	3700
10.6	3900
10.615	3811.11
10.63	3744.44
10.645	3766.67
10.66	3711.11
10.675	3811.11
10.69	4055.56
10.705	4022.22
10.72	3955.56
10.735	3933.33
10.75	3933.33
10.765	3922.22
10.78	3644.44
10.795	4044.44
10.81	3855.56
10.825	4100
10.84	3611.11
10.855	3811.11
10.87	3955.56
10.885	3722.22
10.9	3800
10.915	3955.56
10.93	3866.67
10.945	3822.22
10.96	3588.89
10.975	3511.11
10.99	3655.56
11.005	3866.67
11.02	3722.22
11.035	3866.67
11.05	3977.78
11.065	4077.78
11.08	3900
11.095	3844.44
11.11	3788.89
11.125	4000
11.14	3922.22
11.155	3800
11.17	3644.44
11.185	3533.33
11.2	3633.33
11.215	3766.67
11.23	3900
11.245	3777.78
11.26	4044.44
11.275	3777.78
11.29	3922.22
11.305	3833.33
11.32	3822.22
11.335	3866.67
11.35	3888.89
11.365	3833.33
11.38	3922.22
11.395	3833.33
11.41	3566.67
11.425	3588.89
11.44	3488.89
11.455	3866.67
11.47	3822.22
11.485	3655.56
11.5	3555.56
11.515	3800
11.53	3822.22
11.545	4188.89
11.56	3922.22
11.575	3755.56
11.59	3788.89
11.605	3877.78
11.62	3677.78
11.635	3733.33
11.65	3966.67
11.665	4200
11.68	3811.11
11.695	4066.67
11.71	4033.33
11.725	4000
11.74	3844.44
11.755	3866.67
11.77	3822.22
11.785	4033.33
11.8	3811.11
11.815	3855.56
11.83	4077.78
11.845	3888.89
11.86	3966.67
11.875	4100
11.89	3666.67
11.905	3722.22
11.92	3666.67
11.935	3833.33
11.95	3977.78
11.965	3733.33
11.98	3911.11
11.995	4422.22
12.01	4033.33
12.025	4133.33
12.04	3977.78
12.055	3911.11
12.07	3855.56
12.085	4177.78
12.1	3788.89
12.115	4122.22
12.13	4366.67
12.145	4055.56
12.16	3988.89
12.175	3877.78
12.19	4233.33
12.205	3911.11
12.22	3888.89
12.235	3900
12.25	4000
12.265	3655.56
12.28	3866.67
12.295	3800
12.31	4000
12.325	3811.11
12.34	4133.33
12.355	4311.11
12.37	4011.11
12.385	4055.56
12.4	4077.78
12.415	3955.56
12.43	3944.44
12.445	3866.67
12.46	3977.78
12.475	4011.11
12.49	4233.33
12.505	4066.67
12.52	3733.33
12.535	3722.22
12.55	4000
12.565	4122.22
12.58	3988.89
12.595	3822.22
12.61	3855.56
12.625	4222.22
12.64	3888.89
12.655	3866.67
12.67	3888.89
12.685	3688.89
12.7	4055.56
12.715	4044.44
12.73	4022.22
12.745	3922.22
12.76	3877.78
12.775	3911.11
12.79	3888.89
12.805	4055.56
12.82	3988.89
12.835	3933.33
12.85	3800
12.865	4088.89
12.88	4122.22
12.895	4055.56
12.91	3911.11
12.925	4155.56
12.94	4200
12.955	4000
12.97	3922.22
12.985	3988.89
13	3955.56
13.015	4233.33
13.03	3933.33
13.045	3822.22
13.06	3977.78
13.075	4122.22
13.09	4266.67
13.105	4177.78
13.12	4244.44
13.135	3766.67
13.15	3944.44
13.165	3877.78
13.18	4100
13.195	4100
13.21	4044.44
13.225	3933.33
13.24	3900
13.255	3711.11
13.27	3911.11
13.285	4122.22
13.3	4177.78
13.315	3811.11
13.33	3866.67
13.345	4122.22
13.36	3833.33
13.375	3866.67
13.39	3855.56
13.405	4433.33
13.42	4188.89
13.435	4266.67
13.45	4144.44
13.465	4111.11
13.48	4077.78
13.495	4100
13.51	3700
13.525	3722.22
13.54	4077.78
13.555	4188.89
13.57	3911.11
13.585	4000
13.6	3933.33
13.615	3722.22
13.63	3822.22
13.645	4077.78
13.66	4077.78
13.675	3866.67
13.69	4244.44
13.705	3844.44
13.72	3811.11
13.735	4311.11
13.75	4211.11
13.765	4233.33
13.78	4311.11
13.795	4600
13.81	4211.11
13.825	4066.67
13.84	4300
13.855	4022.22
13.87	4100
13.885	4344.44
13.9	4233.33
13.915	4155.56
13.93	4066.67
13.945	4244.44
13.96	4144.44
13.975	3977.78
13.99	4066.67
14.005	4422.22
14.02	4277.78
14.035	4044.44
14.05	4244.44
14.065	4200
14.08	3933.33
14.095	3988.89
14.11	4000
14.125	3988.89
14.14	4288.89
14.155	4044.44
14.17	4222.22
14.185	4266.67
14.2	4255.56
14.215	4077.78
14.23	3955.56
14.245	4344.44
14.26	4088.89
14.275	4488.89
14.29	4155.56
14.305	4288.89
14.32	4133.33
14.335	4400
14.35	4733.33
14.365	4044.44
14.38	4500
14.395	4455.56
14.41	4344.44
14.425	4211.11
14.44	4022.22
14.455	4155.56
14.47	4333.33
14.485	4466.67
14.5	4366.67
14.515	4300
14.53	4166.67
14.545	4300
14.56	3977.78
14.575	4177.78
14.59	4433.33
14.605	4433.33
14.62	4455.56
14.635	4300
14.65	4633.33
14.665	4366.67
14.68	4255.56
14.695	4455.56
14.71	4155.56
14.725	4211.11
14.74	4555.56
14.755	4455.56
14.77	3877.78
14.785	3911.11
14.8	4177.78
14.815	4422.22
14.83	4255.56
14.845	4522.22
14.86	4466.67
14.875	4122.22
14.89	4455.56
14.905	4455.56
14.92	4533.33
14.935	4233.33
14.95	4288.89
14.965	4300
14.98	4733.33
14.995	4466.67
15.01	4422.22
15.025	4655.56
15.04	4400
15.055	4266.67
15.07	4488.89
15.085	4144.44
15.1	4233.33
15.115	4555.56
15.13	4488.89
15.145	4622.22
15.16	4900
15.175	4455.56
15.19	4355.56
15.205	4144.44
15.22	4633.33
15.235	4466.67
15.25	4666.67
15.265	5055.56
15.28	4211.11
15.295	4277.78
15.31	4688.89
15.325	4355.56
15.34	4400
15.355	4611.11
15.37	4555.56
15.385	4400
15.4	4655.56
15.415	4555.56
15.43	4766.67
15.445	4633.33
15.46	4611.11
15.475	4711.11
15.49	4477.78
15.505	4377.78
15.52	4555.56
15.535	4566.67
15.55	4566.67
15.565	4777.78
15.58	4566.67
15.595	4400
15.61	4822.22
15.625	4511.11
15.64	4766.67
15.655	5111.11
15.67	4588.89
15.685	4366.67
15.7	4544.44
15.715	4455.56
15.73	4611.11
15.745	4744.44
15.76	4577.78
15.775	4755.56
15.79	4877.78
15.805	4622.22
15.82	5000
15.835	4855.56
15.85	4833.33
15.865	4911.11
15.88	4544.44
15.895	4822.22
15.91	4866.67
15.925	4744.44
15.94	4733.33
15.955	5011.11
15.97	4344.44
15.985	5144.44
16	4900
16.015	4555.56
16.03	4677.78
16.045	4622.22
16.06	4811.11
16.075	4622.22
16.09	4811.11
16.105	4833.33
16.12	4788.89
16.135	4822.22
16.15	4877.78
16.165	4933.33
16.18	5033.33
16.195	4688.89
16.21	4500
16.225	4977.78
16.24	5122.22
16.255	4977.78
16.27	4833.33
16.285	4822.22
16.3	4988.89
16.315	4877.78
16.33	4711.11
16.345	4533.33
16.36	4800
16.375	4511.11
16.39	4755.56
16.405	4944.44
16.42	4955.56
16.435	4866.67
16.45	4655.56
16.465	4611.11
16.48	4955.56
16.495	4888.89
16.51	5033.33
16.525	4888.89
16.54	4777.78
16.555	4688.89
16.57	4833.33
16.585	4811.11
16.6	5144.44
16.615	4766.67
16.63	5077.78
16.645	5022.22
16.66	4655.56
16.675	4711.11
16.69	4633.33
16.705	4988.89
16.72	4888.89
16.735	4766.67
16.75	4811.11
16.765	5011.11
16.78	5155.56
16.795	5177.78
16.81	4833.33
16.825	5033.33
16.84	4933.33
16.855	4811.11
16.87	5355.56
16.885	5255.56
16.9	5088.89
16.915	5077.78
16.93	5000
16.945	5111.11
16.96	4977.78
16.975	5177.78
16.99	5322.22
17.005	5333.33
17.02	4844.44
17.035	5188.89
17.05	4900
17.065	5111.11
17.08	5011.11
17.095	5022.22
17.11	5044.44
17.125	5044.44
17.14	5100
17.155	5088.89
17.17	5166.67
17.185	5144.44
17.2	4733.33
17.215	5266.67
17.23	4866.67
17.245	5188.89
17.26	5411.11
17.275	5300
17.29	5144.44
17.305	5222.22
17.32	5022.22
17.335	5222.22
17.35	5344.44
17.365	5400
17.38	5466.67
17.395	5077.78
17.41	5055.56
17.425	5444.44
17.44	5100
17.455	5277.78
17.47	5588.89
17.485	5455.56
17.5	5511.11
17.515	5055.56
17.53	5177.78
17.545	5055.56
17.56	4877.78
17.575	5211.11
17.59	5411.11
17.605	5488.89
17.62	5100
17.635	4844.44
17.65	5344.44
17.665	5044.44
17.68	5200
17.695	5611.11
17.71	5888.89
17.725	5611.11
17.74	5566.67
17.755	5622.22
17.77	5711.11
17.785	5577.78
17.8	5322.22
17.815	5322.22
17.83	5488.89
17.845	5388.89
17.86	5466.67
17.875	5477.78
17.89	5422.22
17.905	5377.78
17.92	5233.33
17.935	5344.44
17.95	5722.22
17.965	5555.56
17.98	5333.33
17.995	5522.22
18.01	5900
18.025	5533.33
18.04	5222.22
18.055	5588.89
18.07	5488.89
18.085	5466.67
18.1	5600
18.115	5711.11
18.13	5744.44
18.145	5622.22
18.16	5700
18.175	5722.22
18.19	5366.67
18.205	5266.67
18.22	5800
18.235	5488.89
18.25	5322.22
18.265	5544.44
18.28	5588.89
18.295	5866.67
18.31	5788.89
18.325	5800
18.34	5700
18.355	6022.22
18.37	5800
18.385	5666.67
18.4	5844.44
18.415	5944.44
18.43	6200
18.445	5700
18.46	5944.44
18.475	5833.33
18.49	5577.78
18.505	5855.56
18.52	6055.56
18.535	6333.33
18.55	5988.89
18.565	5966.67
18.58	5444.44
18.595	5944.44
18.61	5566.67
18.625	5488.89
18.64	6122.22
18.655	5822.22
18.67	5988.89
18.685	5788.89
18.7	5911.11
18.715	6211.11
18.73	5755.56
18.745	6466.67
18.76	6388.89
18.775	6088.89
18.79	6011.11
18.805	6322.22
18.82	6022.22
18.835	6155.56
18.85	6266.67
18.865	6288.89
18.88	6344.44
18.895	6266.67
18.91	6244.44
18.925	6411.11
18.94	6666.67
18.955	6422.22
18.97	6411.11
18.985	6144.44
19	5900
19.015	6444.44
19.03	6877.78
19.045	5944.44
19.06	6255.56
19.075	6388.89
19.09	6233.33
19.105	6466.67
19.12	6455.56
19.135	6322.22
19.15	6377.78
19.165	6344.44
19.18	6455.56
19.195	6122.22
19.21	6155.56
19.225	6622.22
19.24	6644.44
19.255	6655.56
19.27	6300
19.285	6466.67
19.3	6744.44
19.315	6988.89
19.33	6588.89
19.345	6422.22
19.36	6444.44
19.375	6511.11
19.39	6566.67
19.405	7000
19.42	6744.44
19.435	6711.11
19.45	6333.33
19.465	6622.22
19.48	6811.11
19.495	6844.44
19.51	6744.44
19.525	6722.22
19.54	6644.44
19.555	6777.78
19.57	6511.11
19.585	6466.67
19.6	6755.56
19.615	6577.78
19.63	6666.67
19.645	6677.78
19.66	6666.67
19.675	6366.67
19.69	6488.89
19.705	6655.56
19.72	6855.56
19.735	6655.56
19.75	6788.89
19.765	6955.56
19.78	6500
19.795	6677.78
19.81	6966.67
19.825	6655.56
19.84	6611.11
19.855	6800
19.87	7388.89
19.885	6811.11
19.9	6733.33
19.915	6877.78
19.93	6622.22
19.945	6722.22
19.96	6922.22
19.975	7133.33
19.99	6944.44
20.005	6988.89
20.02	6666.67
20.035	7000
20.05	7011.11
20.065	6600
20.08	6655.56
20.095	6844.44
20.11	7144.44
20.125	6533.33
20.14	6655.56
20.155	6855.56
20.17	6844.44
20.185	6355.56
20.2	6588.89
20.215	6900
20.23	7022.22
20.245	6911.11
20.26	7255.56
20.275	6888.89
20.29	6977.78
20.305	6855.56
20.32	7422.22
20.335	7077.78
20.35	7166.67
20.365	6722.22
20.38	7455.56
20.395	7155.56
20.41	6877.78
20.425	7333.33
20.44	7577.78
20.455	7588.89
20.47	7011.11
20.485	6977.78
20.5	7033.33
20.515	7133.33
20.53	6944.44
20.545	6966.67
20.56	6944.44
20.575	6766.67
20.59	6666.67
20.605	7122.22
20.62	7366.67
20.635	7455.56
20.65	7166.67
20.665	7188.89
20.68	6922.22
20.695	7388.89
20.71	7477.78
20.725	7255.56
20.74	7044.44
20.755	6555.56
20.77	7277.78
20.785	7344.44
20.8	7433.33
20.815	7455.56
20.83	7044.44
20.845	7244.44
20.86	7000
20.875	7444.44
20.89	7044.44
20.905	7611.11
20.92	7400
20.935	7833.33
20.95	8122.22
20.965	7355.56
20.98	7411.11
20.995	7100
21.01	7200
21.025	7233.33
21.04	7500
21.055	7466.67
21.07	7255.56
21.085	7533.33
21.1	7422.22
21.115	6888.89
21.13	7622.22
21.145	7511.11
21.16	7288.89
21.175	7566.67
21.19	7288.89
21.205	7544.44
21.22	7466.67
21.235	7244.44
21.25	7611.11
21.265	7533.33
21.28	7333.33
21.295	7811.11
21.31	7922.22
21.325	7933.33
21.34	7700
21.355	7655.56
21.37	7488.89
21.385	7711.11
21.4	7588.89
21.415	7433.33
21.43	7533.33
21.445	7433.33
21.46	7444.44
21.475	7722.22
21.49	7400
21.505	7488.89
21.52	7644.44
21.535	7533.33
21.55	8355.56
21.565	7733.33
21.58	7444.44
21.595	8011.11
21.61	7566.67
21.625	7500
21.64	7933.33
21.655	7933.33
21.67	7922.22
21.685	7911.11
21.7	7688.89
21.715	8022.22
21.73	8133.33
21.745	8344.44
21.76	8188.89
21.775	8222.22
21.79	7811.11
21.805	7677.78
21.82	7877.78
21.835	7588.89
21.85	7388.89
21.865	7566.67
21.88	8000
21.895	7688.89
21.91	7666.67
21.925	7744.44
21.94	7977.78
21.955	7755.56
21.97	8166.67
21.985	7811.11
22	7888.89
22.015	8222.22
22.03	7844.44
22.045	8122.22
22.06	8088.89
22.075	7577.78
22.09	8066.67
22.105	7488.89
22.12	7800
22.135	8111.11
22.15	7877.78
22.165	7911.11
22.18	8077.78
22.195	7900
22.21	8044.44
22.225	8133.33
22.24	7944.44
22.255	8344.44
22.27	8466.67
22.285	8333.33
22.3	7711.11
22.315	7933.33
22.33	8011.11
22.345	7977.78
22.36	8322.22
22.375	8188.89
22.39	8255.56
22.405	7933.33
22.42	8288.89
22.435	8544.44
22.45	7988.89
22.465	8366.67
22.48	8066.67
22.495	7900
22.51	8188.89
22.525	8000
22.54	8655.56
22.555	8455.56
22.57	8244.44
22.585	8366.67
22.6	8466.67
22.615	8322.22
22.63	8011.11
22.645	8144.44
22.66	7888.89
22.675	8555.56
22.69	8077.78
22.705	8211.11
22.72	8466.67
22.735	8166.67
22.75	8244.44
22.765	8066.67
22.78	8844.44
22.795	8644.44
22.81	8455.56
22.825	8722.22
22.84	8700
22.855	8444.44
22.87	8200
22.885	8366.67
22.9	8566.67
22.915	8055.56
22.93	8266.67
22.945	8244.44
22.96	8388.89
22.975	8066.67
22.99	8266.67
23.005	8222.22
23.02	8111.11
23.035	8366.67
23.05	8411.11
23.065	8000
23.08	8477.78
23.095	7922.22
23.11	8466.67
23.125	9000
23.14	8255.56
23.155	8155.56
23.17	8366.67
23.185	8244.44
23.2	8466.67
23.215	8200
23.23	8277.78
23.245	8633.33
23.26	8177.78
23.275	8444.44
23.29	9111.11
23.305	8688.89
23.32	8633.33
23.335	8266.67
23.35	8422.22
23.365	8433.33
23.38	8422.22
23.395	8677.78
23.41	8266.67
23.425	8533.33
23.44	8444.44
23.455	8144.44
23.47	8411.11
23.485	8400
23.5	8833.33
23.515	8766.67
23.53	8566.67
23.545	8388.89
23.56	8555.56
23.575	8644.44
23.59	8355.56
23.605	8677.78
23.62	8811.11
23.635	8366.67
23.65	8344.44
23.665	8733.33
23.68	8644.44
23.695	8522.22
23.71	8411.11
23.725	8366.67
23.74	8677.78
23.755	8677.78
23.77	8488.89
23.785	8577.78
23.8	9033.33
23.815	8355.56
23.83	8444.44
23.845	8633.33
23.86	8244.44
23.875	8111.11
23.89	8633.33
23.905	8555.56
23.92	8500
23.935	8766.67
23.95	8455.56
23.965	8800
23.98	8088.89
23.995	9044.44
24.01	8911.11
24.025	8755.56
24.04	8422.22
24.055	8555.56
24.07	8300
24.085	8733.33
24.1	9144.44
24.115	8744.44
24.13	8788.89
24.145	8744.44
24.16	8866.67
24.175	8711.11
24.19	9200
24.205	9288.89
24.22	8644.44
24.235	8755.56
24.25	8944.44
24.265	8600
24.28	8188.89
24.295	8688.89
24.31	8866.67
24.325	8822.22
24.34	8211.11
24.355	8277.78
24.37	8566.67
24.385	8511.11
24.4	8822.22
24.415	8544.44
24.43	8855.56
24.445	8922.22
24.46	8966.67
24.475	8477.78
24.49	8900
24.505	8244.44
24.52	8333.33
24.535	8500
24.55	8177.78
24.565	8233.33
24.58	8744.44
24.595	8588.89
24.61	8788.89
24.625	8822.22
24.64	8855.56
24.655	8333.33
24.67	8077.78
24.685	8411.11
24.7	8911.11
24.715	8533.33
24.73	8211.11
24.745	8266.67
24.76	8411.11
24.775	8455.56
24.79	8733.33
24.805	8711.11
24.82	8611.11
24.835	9000
24.85	8922.22
24.865	8844.44
24.88	8511.11
24.895	8788.89
24.91	8733.33
24.925	8644.44
24.94	8222.22
24.955	9066.67
24.97	8844.44
24.985	8444.44
25	8822.22
25.015	9155.56
25.03	8822.22
25.045	8655.56
25.06	8555.56
25.075	8522.22
25.09	8677.78
25.105	8833.33
25.12	8777.78
25.135	8533.33
25.15	8633.33
25.165	9144.44
25.18	8400
25.195	8711.11
25.21	8933.33
25.225	8766.67
25.24	8911.11
25.255	8411.11
25.27	8288.89
25.285	8222.22
25.3	8400
25.315	8100
25.33	8466.67
25.345	8400
25.36	8511.11
25.375	9288.89
25.39	8855.56
25.405	8800
25.42	8333.33
25.435	8177.78
25.45	8566.67
25.465	8533.33
25.48	8766.67
25.495	8577.78
25.51	8455.56
25.525	8255.56
25.54	8500
25.555	8277.78
25.57	8544.44
25.585	8355.56
25.6	8844.44
25.615	8333.33
25.63	8188.89
25.645	8811.11
25.66	8766.67
25.675	8088.89
25.69	8488.89
25.705	8255.56
25.72	8877.78
25.735	8533.33
25.75	8411.11
25.765	8577.78
25.78	8466.67
25.795	8144.44
25.81	8644.44
25.825	8300
25.84	8677.78
25.855	8977.78
25.87	8777.78
25.885	8500
25.9	8422.22
25.915	8766.67
25.93	8555.56
25.945	8888.89
25.96	8577.78
25.975	8588.89
25.99	8711.11
26.005	8422.22
26.02	8422.22
26.035	8488.89
26.05	8477.78
26.065	8600
26.08	9133.33
26.095	8711.11
26.11	8788.89
26.125	8722.22
26.14	8633.33
26.155	8422.22
26.17	8822.22
26.185	8977.78
26.2	8755.56
26.215	8477.78
26.23	8155.56
26.245	8077.78
26.26	8377.78
26.275	8255.56
26.29	8833.33
26.305	8466.67
26.32	8711.11
26.335	8466.67
26.35	8600
26.365	8777.78
26.38	8488.89
26.395	8577.78
26.41	9077.78
26.425	9044.44
26.44	8200
26.455	8677.78
26.47	8188.89
26.485	9022.22
26.5	9166.67
26.515	9077.78
26.53	8944.44
26.545	8855.56
26.56	8666.67
26.575	8322.22
26.59	8544.44
26.605	8455.56
26.62	8266.67
26.635	8011.11
26.65	8422.22
26.665	8388.89
26.68	8455.56
26.695	8244.44
26.71	8600
26.725	8066.67
26.74	8033.33
26.755	8500
26.77	8277.78
26.785	8655.56
26.8	8466.67
26.815	8066.67
26.83	8088.89
26.845	8000
26.86	8844.44
26.875	8433.33
26.89	7855.56
26.905	8200
26.92	8200
26.935	8811.11
26.95	8500
26.965	8611.11
26.98	8266.67
26.995	8033.33
27.01	8288.89
27.025	8155.56
27.04	8488.89
27.055	8500
27.07	8022.22
27.085	8255.56
27.1	8666.67
27.115	8211.11
27.13	8244.44
27.145	8622.22
27.16	8077.78
27.175	8244.44
27.19	8377.78
27.205	8433.33
27.22	8133.33
27.235	8166.67
27.25	8266.67
27.265	8311.11
27.28	8466.67
27.295	8022.22
27.31	7855.56
27.325	8155.56
27.34	8522.22
27.355	8655.56
27.37	8488.89
27.385	8266.67
27.4	8422.22
27.415	8522.22
27.43	8733.33
27.445	8588.89
27.46	9233.33
27.475	8722.22
27.49	9033.33
27.505	8622.22
27.52	8555.56
27.535	8422.22
27.55	8677.78
27.565	8133.33
27.58	8888.89
27.595	9044.44
27.61	8833.33
27.625	9200
27.64	9133.33
27.655	8833.33
27.67	9200
27.685	9366.67
27.7	9155.56
27.715	9533.33
27.73	9177.78
27.745	9077.78
27.76	9611.11
27.775	9255.56
27.79	9244.44
27.805	8733.33
27.82	9011.11
27.835	9133.33
27.85	9044.44
27.865	9011.11
27.88	8777.78
27.895	8666.67
27.91	8811.11
27.925	8611.11
27.94	8088.89
27.955	8533.33
27.97	8433.33
27.985	8400
28	8733.33
28.015	8222.22
28.03	8522.22
28.045	8311.11
28.06	8588.89
28.075	8833.33
28.09	8611.11
28.105	8211.11
28.12	8600
28.135	8844.44
28.15	8177.78
28.165	8255.56
28.18	7833.33
28.195	8311.11
28.21	8566.67
28.225	8766.67
28.24	8577.78
28.255	8044.44
28.27	8111.11
28.285	8277.78
28.3	7711.11
28.315	8222.22
28.33	8633.33
28.345	8200
28.36	8044.44
28.375	8133.33
28.39	8100
28.405	7988.89
28.42	7544.44
28.435	7833.33
28.45	7966.67
28.465	7788.89
28.48	7833.33
28.495	8166.67
28.51	8100
28.525	7888.89
28.54	7844.44
28.555	8033.33
28.57	7700
28.585	8122.22
28.6	7966.67
28.615	7811.11
28.63	8244.44
28.645	8144.44
28.66	7933.33
28.675	8100
28.69	8177.78
28.705	8100
28.72	8144.44
28.735	7911.11
28.75	8355.56
28.765	8055.56
28.78	8022.22
28.795	7944.44
28.81	8188.89
28.825	8155.56
28.84	8133.33
28.855	8400
28.87	9000
28.885	8722.22
28.9	8477.78
28.915	8988.89
28.93	9155.56
28.945	9244.44
28.96	9277.78
28.975	9477.78
28.99	10544.4
29.005	11166.7
29.02	11222.2
29.035	11700
29.05	11833.3
29.065	12566.7
29.08	13388.9
29.095	15555.6
29.11	17000
29.125	19544.5
29.14	21822.2
29.155	21533.3
29.17	19566.7
29.185	16766.7
29.2	15677.8
29.215	15344.4
29.23	14700
29.245	13544.4
29.26	11488.9
29.275	9677.78
29.29	9577.78
29.305	8944.44
29.32	8511.11
29.335	8333.33
29.35	8333.33
29.365	8422.22
29.38	8133.33
29.395	8144.44
29.41	8144.44
29.425	8222.22
29.44	7877.78
29.455	7922.22
29.47	8377.78
29.485	7977.78
29.5	7944.44
29.515	8133.33
29.53	7966.67
29.545	7788.89
29.56	7888.89
29.575	7866.67
29.59	7800
29.605	7722.22
29.62	7733.33
29.635	7922.22
29.65	7755.56
29.665	7866.67
29.68	7644.44
29.695	7800
29.71	8200
29.725	7811.11
29.74	7444.44
29.755	8000
29.77	7855.56
29.785	7544.44
29.8	8066.67
29.815	7766.67
29.83	7433.33
29.845	7733.33
29.86	8111.11
29.875	8133.33
29.89	7566.67
29.905	7455.56
29.92	7666.67
29.935	7600
29.95	7555.56
29.965	7244.44
29.98	7422.22
29.995	7533.33
30.01	7355.56
30.025	7622.22
30.04	7411.11
30.055	7488.89
30.07	7777.78
30.085	7777.78
30.1	7544.44
30.115	7355.56
30.13	7322.22
30.145	8000
30.16	7622.22
30.175	7411.11
30.19	7488.89
30.205	7688.89
30.22	7711.11
30.235	7866.67
30.25	7588.89
30.265	7933.33
30.28	8011.11
30.295	7611.11
30.31	7588.89
30.325	7511.11
30.34	7433.33
30.355	8011.11
30.37	7766.67
30.385	7433.33
30.4	7088.89
30.415	7477.78
30.43	7466.67
30.445	7577.78
30.46	7655.56
30.475	7511.11
30.49	7744.44
30.505	7477.78
30.52	7322.22
30.535	7655.56
30.55	7655.56
30.565	7377.78
30.58	7666.67
30.595	7688.89
30.61	7388.89
30.625	7722.22
30.64	7733.33
30.655	7733.33
30.67	7488.89
30.685	7555.56
30.7	7711.11
30.715	7755.56
30.73	7566.67
30.745	7233.33
30.76	6977.78
30.775	7066.67
30.79	7477.78
30.805	7188.89
30.82	7177.78
30.835	7400
30.85	7277.78
30.865	7388.89
30.88	7422.22
30.895	7866.67
30.91	7577.78
30.925	7644.44
30.94	7544.44
30.955	7422.22
30.97	7488.89
30.985	7355.56
31	7477.78
31.015	7300
31.03	7122.22
31.045	7111.11
31.06	7133.33
31.075	7377.78
31.09	7700
31.105	7466.67
31.12	7266.67
31.135	7233.33
31.15	7333.33
31.165	7155.56
31.18	7333.33
31.195	7366.67
31.21	7311.11
31.225	7666.67
31.24	7644.44
31.255	7344.44
31.27	7044.44
31.285	7444.44
31.3	7177.78
31.315	6688.89
31.33	7122.22
31.345	7700
31.36	7277.78
31.375	7266.67
31.39	7488.89
31.405	6900
31.42	7188.89
31.435	7011.11
31.45	7144.44
31.465	7422.22
31.48	7155.56
31.495	7244.44
31.51	7144.44
31.525	7233.33
31.54	7655.56
31.555	7488.89
31.57	7533.33
31.585	7144.44
31.6	7266.67
31.615	7233.33
31.63	7577.78
31.645	7122.22
31.66	7611.11
31.675	7877.78
31.69	7633.33
31.705	7788.89
31.72	7466.67
31.735	7322.22
31.75	7577.78
31.765	7844.44
31.78	7355.56
31.795	7133.33
31.81	7511.11
31.825	7400
31.84	7400
31.855	7522.22
31.87	7611.11
31.885	7855.56
31.9	7944.44
31.915	8644.44
31.93	8211.11
31.945	7866.67
31.96	8022.22
31.975	8177.78
31.99	8300
32.005	8388.89
32.02	8666.67
32.035	8511.11
32.05	8100
32.065	8733.33
32.08	8600
32.095	8377.78
32.11	8500
32.125	9277.78
32.14	9366.67
32.155	9488.89
32.17	8744.44
32.185	8600
32.2	8277.78
32.215	8222.22
32.23	8422.22
32.245	8122.22
32.26	8111.11
32.275	8288.89
32.29	8333.33
32.305	8100
32.32	7944.44
32.335	7933.33
32.35	7466.67
32.365	7411.11
32.38	7733.33
32.395	7533.33
32.41	7288.89
32.425	7600
32.44	7600
32.455	7155.56
32.47	6911.11
32.485	7144.44
32.5	7433.33
32.515	7366.67
32.53	7277.78
32.545	7122.22
32.56	7455.56
32.575	7166.67
32.59	6955.56
32.605	7100
32.62	6711.11
32.635	7300
32.65	7222.22
32.665	7022.22
32.68	7088.89
32.695	7355.56
32.71	7300
32.725	6655.56
32.74	6733.33
32.755	6700
32.77	7088.89
32.785	6777.78
32.8	6811.11
32.815	7144.44
32.83	7100
32.845	6944.44
32.86	6988.89
32.875	7000
32.89	7244.44
32.905	7100
32.92	7555.56
32.935	7033.33
32.95	6666.67
32.965	6833.33
32.98	6755.56
32.995	6677.78
33.01	7155.56
33.025	7266.67
33.04	6688.89
33.055	6600
33.07	6922.22
33.085	6888.89
33.1	6822.22
33.115	6844.44
33.13	6744.44
33.145	6577.78
33.16	7044.44
33.175	6655.56
33.19	7355.56
33.205	6988.89
33.22	7255.56
33.235	7433.33
33.25	6700
33.265	6777.78
33.28	7166.67
33.295	7033.33
33.31	6844.44
33.325	6666.67
33.34	6977.78
33.355	6988.89
33.37	6911.11
33.385	7066.67
33.4	6544.44
33.415	6577.78
33.43	7111.11
33.445	6922.22
33.46	7288.89
33.475	7000
33.49	6722.22
33.505	7211.11
33.52	6833.33
33.535	6688.89
33.55	6655.56
33.565	6655.56
33.58	6900
33.595	6466.67
33.61	6677.78
33.625	6855.56
33.64	6722.22
33.655	7166.67
33.67	6888.89
33.685	6544.44
33.7	7000
33.715	6844.44
33.73	6344.44
33.745	6777.78
33.76	6611.11
33.775	6644.44
33.79	6855.56
33.805	6633.33
33.82	7022.22
33.835	6833.33
33.85	6744.44
33.865	6933.33
33.88	7066.67
33.895	6800
33.91	7188.89
33.925	6988.89
33.94	6811.11
33.955	6822.22
33.97	6344.44
33.985	6255.56
34	6333.33
34.015	6077.78
34.03	6544.44
34.045	6466.67
34.06	6600
34.075	6466.67
34.09	6311.11
34.105	6311.11
34.12	6333.33
34.135	5911.11
34.15	6611.11
34.165	6522.22
34.18	6455.56
34.195	6133.33
34.21	6377.78
34.225	6188.89
34.24	6011.11
34.255	6333.33
34.27	6355.56
34.285	6600
34.3	6533.33
34.315	6144.44
34.33	6533.33
34.345	6588.89
34.36	6377.78
34.375	6277.78
34.39	6444.44
34.405	5922.22
34.42	6055.56
34.435	5755.56
34.45	5955.56
34.465	5955.56
34.48	5888.89
34.495	5911.11
34.51	6077.78
34.525	5844.44
34.54	6055.56
34.555	6555.56
34.57	6133.33
34.585	5900
34.6	6266.67
34.615	6288.89
34.63	6211.11
34.645	6166.67
34.66	6144.44
34.675	5911.11
34.69	5688.89
34.705	5833.33
34.72	5966.67
34.735	6022.22
34.75	5677.78
34.765	5755.56
34.78	6122.22
34.795	5877.78
34.81	5711.11
34.825	6033.33
34.84	5766.67
34.855	5933.33
34.87	6044.44
34.885	5855.56
34.9	5822.22
34.915	5777.78
34.93	5644.44
34.945	5800
34.96	5722.22
34.975	5533.33
34.99	5811.11
35.005	6122.22
35.02	5577.78
35.035	6100
35.05	6344.44
35.065	5655.56
35.08	5788.89
35.095	6044.44
35.11	5733.33
35.125	5744.44
35.14	5522.22
35.155	5500
35.17	5622.22
35.185	5422.22
35.2	5488.89
35.215	5855.56
35.23	5577.78
35.245	5766.67
35.26	5455.56
35.275	5188.89
35.29	5888.89
35.305	5866.67
35.32	5777.78
35.335	5911.11
35.35	5777.78
35.365	5777.78
35.38	5455.56
35.395	5777.78
35.41	5222.22
35.425	5511.11
35.44	5966.67
35.455	5355.56
35.47	5555.56
35.485	5533.33
35.5	5411.11
35.515	5644.44
35.53	5300
35.545	5266.67
35.56	5522.22
35.575	5544.44
35.59	5344.44
35.605	5355.56
35.62	5411.11
35.635	5411.11
35.65	5100
35.665	5388.89
35.68	5444.44
35.695	5444.44
35.71	5422.22
35.725	5444.44
35.74	5277.78
35.755	5222.22
35.77	5244.44
35.785	5466.67
35.8	5188.89
35.815	5300
35.83	5322.22
35.845	5122.22
35.86	5222.22
35.875	5466.67
35.89	5300
35.905	5800
35.92	5388.89
35.935	5144.44
35.95	5266.67
35.965	5544.44
35.98	5522.22
35.995	4955.56
36.01	5322.22
36.025	5255.56
36.04	5588.89
36.055	5577.78
36.07	5100
36.085	5088.89
36.1	4966.67
36.115	5322.22
36.13	5288.89
36.145	5133.33
36.16	4866.67
36.175	5233.33
36.19	5011.11
36.205	5133.33
36.22	5588.89
36.235	5355.56
36.25	5066.67
36.265	5022.22
36.28	5111.11
36.295	5055.56
36.31	5077.78
36.325	4955.56
36.34	5211.11
36.355	5088.89
36.37	5411.11
36.385	5155.56
36.4	5311.11
36.415	5100
36.43	5166.67
36.445	5355.56
36.46	5288.89
36.475	4855.56
36.49	5022.22
36.505	5288.89
36.52	5077.78
36.535	4966.67
36.55	5111.11
36.565	5266.67
36.58	5177.78
36.595	4833.33
36.61	5300
36.625	5066.67
36.64	4688.89
36.655	5133.33
36.67	5066.67
36.685	5111.11
36.7	4977.78
36.715	4966.67
36.73	4877.78
36.745	4900
36.76	4711.11
36.775	4800
36.79	5044.44
36.805	5066.67
36.82	5000
36.835	5233.33
36.85	5177.78
36.865	5211.11
36.88	4788.89
36.895	4911.11
36.91	5188.89
36.925	4855.56
36.94	4911.11
36.955	4955.56
36.97	5377.78
36.985	5011.11
37	5277.78
37.015	5377.78
37.03	5077.78
37.045	5088.89
37.06	5100
37.075	4588.89
37.09	4844.44
37.105	4722.22
37.12	4788.89
37.135	4900
37.15	4822.22
37.165	4666.67
37.18	4755.56
37.195	5011.11
37.21	4866.67
37.225	4711.11
37.24	5066.67
37.255	4922.22
37.27	4922.22
37.285	5066.67
37.3	5222.22
37.315	4977.78
37.33	5011.11
37.345	4711.11
37.36	4800
37.375	4911.11
37.39	4988.89
37.405	4888.89
37.42	5077.78
37.435	5088.89
37.45	5066.67
37.465	5033.33
37.48	5233.33
37.495	5355.56
37.51	4855.56
37.525	4855.56
37.54	4811.11
37.555	4777.78
37.57	5311.11
37.585	4977.78
37.6	4933.33
37.615	4777.78
37.63	4866.67
37.645	5177.78
37.66	4944.44
37.675	5155.56
37.69	5066.67
37.705	5122.22
37.72	4700
37.735	4933.33
37.75	4566.67
37.765	5011.11
37.78	4877.78
37.795	4822.22
37.81	4877.78
37.825	4944.44
37.84	4822.22
37.855	4888.89
37.87	4988.89
37.885	5133.33
37.9	4877.78
37.915	4900
37.93	5055.56
37.945	4766.67
37.96	5255.56
37.975	4844.44
37.99	4766.67
38.005	4900
38.02	4588.89
38.035	4633.33
38.05	4833.33
38.065	4833.33
38.08	4877.78
38.095	5011.11
38.11	4788.89
38.125	4833.33
38.14	4477.78
38.155	4755.56
38.17	4811.11
38.185	4788.89
38.2	4966.67
38.215	4877.78
38.23	4811.11
38.245	4544.44
38.26	4822.22
38.275	4311.11
38.29	4633.33
38.305	4944.44
38.32	4811.11
38.335	4622.22
38.35	4922.22
38.365	5077.78
38.38	4766.67
38.395	5022.22
38.41	4633.33
38.425	4722.22
38.44	4666.67
38.455	4955.56
38.47	4344.44
38.485	4644.44
38.5	4777.78
38.515	4855.56
38.53	4900
38.545	4644.44
38.56	4355.56
38.575	4488.89
38.59	4800
38.605	4666.67
38.62	5022.22
38.635	4677.78
38.65	4511.11
38.665	4833.33
38.68	4988.89
38.695	4877.78
38.71	4744.44
38.725	4566.67
38.74	4666.67
38.755	4755.56
38.77	4533.33
38.785	5044.44
38.8	4911.11
38.815	4822.22
38.83	4288.89
38.845	4388.89
38.86	4455.56
38.875	4688.89
38.89	4755.56
38.905	4344.44
38.92	4666.67
38.935	4444.44
38.95	4533.33
38.965	4677.78
38.98	4566.67
38.995	4655.56
39.01	4555.56
39.025	4511.11
39.04	4922.22
39.055	4722.22
39.07	4233.33
39.085	4611.11
39.1	4500
39.115	4944.44
39.13	4377.78
39.145	4377.78
39.16	4444.44
39.175	4355.56
39.19	4355.56
39.205	4433.33
39.22	4655.56
39.235	4455.56
39.25	4811.11
39.265	4844.44
39.28	4766.67
39.295	4666.67
39.31	4533.33
39.325	4700
39.34	4388.89
39.355	4200
39.37	4888.89
39.385	4677.78
39.4	4488.89
39.415	4600
39.43	4566.67
39.445	4655.56
39.46	4611.11
39.475	4444.44
39.49	4566.67
39.505	4400
39.52	4400
39.535	4411.11
39.55	4400
39.565	4333.33
39.58	4666.67
39.595	4233.33
39.61	4677.78
39.625	4688.89
39.64	4633.33
39.655	4555.56
39.67	4188.89
39.685	4188.89
39.7	4488.89
39.715	4555.56
39.73	4222.22
39.745	4666.67
39.76	5033.33
39.775	4588.89
39.79	4577.78
39.805	4466.67
39.82	4266.67
39.835	4333.33
39.85	4222.22
39.865	4600
39.88	4588.89
39.895	4000
39.91	4333.33
39.925	4800
39.94	4377.78
39.955	4244.44
39.97	4200
39.985	4233.33
[truncated: 2,667 more rows]
